# Supplementary material for: Kinetic Analysis of Methane Hydrate Formation with Butterfly Turbine Impellers
Source: Molecules. 2022 Jul 8;27(14):4388. doi: 10.3390/molecules27144388 (PMC9319823; doi:10.3390/molecules27144388)
Supplement: Supplementary file 1 [file molecules-27-04388-s001.zip]

Archive with 1 entries (1 files):
- molecules-1800669-supplementary.pdf
